# Supplementary material for: Virus-Clip: a fast and memory-efficient viral integration site detection tool at single-base resolution with annotation capability
Source: Oncotarget. 2015 May 19;6(25):20959–63. doi: 10.18632/oncotarget.4187 (PMC4673242; doi:10.18632/oncotarget.4187)
Supplement: Supplementary file 3 [file oncotarget-06-20959-s003.txt]

Chromosome 1	Position 1	Strand 1	Chromosome 2	Position 2	Strand 2	#Support reads (pair+softclip)	Confidence
chrVirus	1825	+	chr19	36212737	+	0+8	low
