# Supplementary material for: Virus-Clip: a fast and memory-efficient viral integration site detection tool at single-base resolution with annotation capability
Source: Oncotarget. 2015 May 19;6(25):20959–63. doi: 10.18632/oncotarget.4187 (PMC4673242; doi:10.18632/oncotarget.4187)
Supplement: Supplementary file 4 [file oncotarget-06-20959-s004.txt]

Chromosome 1	Position 1	Strand 1	Chromosome 2	Position 2	Strand 2	#Support reads (pair+softclip)	Confidence
chr5	1282737	+	chrVirus	2219	+	0+6	high
chr5	1297457	+	chrVirus	2170-2403		7+8	low
chr5	1297080	-	chrVirus	2170-2403		7+1	low
